# Supplementary material for: A Prospective Observational Study on Short and Long-Term Outcomes of COVID-19 Patients with Acute Hypoxic Respiratory Failure Treated with High-Flow Nasal Cannula
Source: J Clin Med. 2023 Feb 4;12(4):1249. doi: 10.3390/jcm12041249 (PMC9965220; doi:10.3390/jcm12041249)
Supplement: Supplementary file 1 [file jcm-12-01249-s001.zip]

Archive with 1 entries (1 files):
- jcm-2114481-supplementary.pdf
